# Supplementary material for: Quantitative global and gene-specific promoter methylation in relation to biological properties of neuroblastomas
Source: BMC Med Genet. 2012 Sep 17;13:83. doi: 10.1186/1471-2350-13-83 (PMC3495052; doi:10.1186/1471-2350-13-83)
Supplement: Additional file 1 — Table S1. Methylation densities for hypermethylated genes in primary tumors. [file 1471-2350-13-83-S1.xls]

## Sheet: Blad1
Table 1. Overview of methylation levels in normals and primary tumors.
	No. of	Normals (% met)		Hypermethylation	Tumors (% met)			Tumors > cut-off
	CpGs	mean	range	cut-off (% met)	mean	range		NB	Gang
Genes with detected hypermethylation
BLU	8	4	(3-4)	>10	7	(2-65)		4	0
CASP8 - A1	4	1	(0-3)	>10	16	(0-52)		21	0
CASP8 - A2	5	36	(24-41)	>50	42	(15-64)		9	0
DCR2	9	18	(10-21)	>30	12	(0-67)		5	0
CDH1	9	4	(4-5)	>10	3	(1-12)		1	0
RASSF1A	5	13	(8-21)	>30	43	(1-89)		23	0
RASSF2	6	6	(4-8)	>10	6	(3-11)		1	0
Genes without detected hypermethylation
APC	10	2	(1-4)	>10	1	(0-2)		0	0
DAPK1	13	1	(0-1)	>10	0	(0-1)		0	0
NORE1A*	13	1	(1-3)	>10	1	(0-3)		0	0
P14	13	5	(2-11)	>10	1	(0-3)		0	0
P16	4	1	(0-1)	>10	0	(0-1)		0	0
TP73	19	1	(1-2)	>10	1	(0-2)		0	0
PTEN	10	1	(1-1)	>10	1	(0-1)		0	0
RARB	10	6	(5-7)	>10	2	(0-5)		0	0
Global methylation
LINE-1	multiple	67.7	(65.6-70.3)	-	64.1	(53.9-74.8)
NB = Neuroblastoma; Gang = Ganglioneuroma
* previously published in [32]. (Geli et al. 2008)
