# Supplementary material for: Quantitative global and gene-specific promoter methylation in relation to biological properties of neuroblastomas
Source: BMC Med Genet. 2012 Sep 17;13:83. doi: 10.1186/1471-2350-13-83 (PMC3495052; doi:10.1186/1471-2350-13-83)
Supplement: Additional file 2 — Table S2. Methylation densities in primary tumors for genes without promoter hypermethylation involvement. [file 1471-2350-13-83-S2.xls]

## Sheet: Sheet1
Table 2. Methylation levels in neuroblastoma cell lines compared to primary tumors.
Sample	APC	BLU	CASP8-	CASP8-	DAPK	DCR2	CDH1	NORE1A	P14	P16	TP73	PTEN	RARB	RASSF1A	RASSF2
group	(% met)	(% )	A1 (% )	A2 (% )	(% )	(% )	(% )	(% )	(% )	(% )	(% )	(% )	(% )	(% )	(% )
Cut-off
Hypermethylation	>10	>10	>10	>50	>10	>30	>10	>10	>10	>10	>10	>10	>10	>30	>10
NB Cell lines
IMR-32	2	6	77	81	0	80	9	3	5	0	1	1	-	93	6
SH-5YSY	1	36	89	85	0	88	19	2	1	1	1	1	-	94	11
SK-N-AS	1	-	0	77	0	81	6	3	2	0	5	1	-	94	26
SK-N-BE	-	-	94	-	-	78	-	-	-	1	-	0	-	95	-
SK-N-DZ	3	-	42	39	1	37	12	6	3	1	3	1	4	92	6
SK-N-F1	1	-	50	72	0	76	10	1	2	1	2	1	8	95	10
SK-N-SH	0	-	78	80	0	86	8	2	-	1	1	1	3	93	8
All	1	21	61	73	0	75	11	3	3	1	2	1	5	94	11
NB Tumors
All	1	7	16	42	0	12	3	1	1	0	1	1	2	43	6
Number > cut-off	n = 0	n = 4	n = 21	n = 9	n = 0	n = 4	n = 1	n = 0	n = 0	n = 0	n = 0	n = 0	n = 0	n = 23	n = 1
met = methylation; Bold indicate hypermethylation
