# Supplementary material for: Quantitative global and gene-specific promoter methylation in relation to biological properties of neuroblastomas
Source: BMC Med Genet. 2012 Sep 17;13:83. doi: 10.1186/1471-2350-13-83 (PMC3495052; doi:10.1186/1471-2350-13-83)
Supplement: Additional file 3 — Table S3. Details of Pyrosequencing assays. [file 1471-2350-13-83-S3.xls]

## Sheet: Sheet1
Table 3. Results for dysmethylated promoter regions in primary tumors.
Case	Primary tumor			High-risk	Follow	BLU	Casp8 A1	CASP8 A2	DCR2	CDH1	RASSF1A	RASSF2	Total	CIMP	Z-score	LINE-1
no.	type	stage	MYCN	therapy	up	>10%	>10%	>50%	>30%	>10%	>30%	>10%	no.		all genes	%
1	NB	4S	-	-	NED	-	CASP8 A1	+ CASP8 A2	-	-	RASSF1A	-	2	-	- 0.30	64.8
2	NB	1	-	-	NED	-	CASP8 A1	+ CASP8 A2	-	-	RASSF1A	-	2	-	0.23	66.3
3	NB	3	-	-	NED	-	CASP8 A1	-	-	-	RASSF1A	-	2	-	- 0.04	58.0
4	NB	1	-	-	NED	-	-	-	DCR2	-	-	-	1	-	0.07	65.8
5	NB	4	yes	yes	DOD	-	-	-	-	-	-	-	-	-	- 0.11	68.2
6	NB	2A	-	-	NED	-	CASP8 A1	-	-	-	RASSF1A	-	2	-	- 0.33	55.7
7	NB	4	yes	yes	DOD	-	CASP8 A1	-	-	-	-	-	1	-	0.26	70.0
8	NB	2	-	-	NED	-	-	-	-	-	RASSF1A	-	1	-	- 0.65	58.2
9	NB	4	yes	yes	DOD	-	CASP8 A1	+ CASP8 A2	-	-	-	-	1	-	- 0.06	69.8
10	NB	4S	-	-	NED	-	-	-	-	-	-	-	-	-	- 0.37	62.9
11	NB	4	yes	yes	NED	-	CASP8 A1	+ CASP8 A2	-	-	-	-	1	-	- 0.06	66.4
12	NB	4	yes	yes	DOD	BLU	-	-	-	-	RASSF1A	-	2	-	0.57	62.4
13	Gang	-	-	-	NED	-	-	-	-	-	-	-	-	-	- 0.55	68.9
14	NB	3	yes	yes	NED	-	-	-	DCR2	-	RASSF1A	RASSF2	3	CIMP	1.19	57.0
15	Gang	-	-	-	NED	-	-	-	-	-	-	-	-	-	- 0.58	72.6
16	NB	4	yes	yes	NED	-	-	-	-	-	-	-	-	-	- 0.52	67.2
17	NB	2	-	-	NED	-	-	-	-	-	RASSF1A	-	1	-	- 0.14	57.1
18	NB	4	-	-	NED	-	CASP8 A1	-	DCR2	-	RASSF1A	-	3	CIMP	0.24	69.9
19	NB	3	-	-	NED	-	CASP8 A1	-	DCR2	-	RASSF1A	-	3	CIMP	0.55	59.7
20	NB	2	-	-	AWD	-	CASP8 A1	-	DCR2	CDH1	RASSF1A	-	4	CIMP	1.87	60.2
21	NB	4	yes	yes	NED	-	CASP8 A1	+ CASP8 A2	-	-	-	-	1	-	- 0.30	66.8
22	NB	2	-	-	NED	-	CASP8 A1	-	-	-	RASSF1A	-	2	-	0.21	55.6
23	NB	3	yes	yes	NED	BLU	-	CASP8 A2	-	-	-	-	2	-	- 0.32	65.9
24	NB	3	-	-	NED	-	CASP8 A1	+ CASP8 A2	-	-	RASSF1A	-	2	-	0.01	53.9
25	Gang	-	-	-	NED	-	-	-	-	-	-	-	-	-	. 0.62	65.9
26	NB	3	-	-	NED	-	CASP8 A1	+ CASP8 A2	-	-	-	-	2	-	- 0.25	59.7
27	NB	4	yes	yes	DOD	BLU	CASP8 A1	-	-	-	RASSF1A	-	3	CIMP	1.57	65.9
28	NB	4S	-	-	NED	-	CASP8 A1	-	-	-	RASSF1A	-	2	-	0.11	58.7
29	NB	3	-	-	DOC	-	CASP8 A1	+ CASP8 A2	-	-	RASSF1A	-	2	-	0.14	55.0
30	NB	1	-	-	DOC	-	-	-	-	-	RASSF1A	-	1	-	- 0.57	61.7
31	NB	1	-	-	NED	-	-	-	-	-	-	-	-	-	- 0.43	74.8
32	NB	2	-	-	DOD	-	CASP8 A1	-	-	-	RASSF1A	-	2	-	0.10	64.4
33	NB	1	-	-	NED	-	-	-	-	-	RASSF1A	-	1	-	- 0.28	67.7
34	NB	4	-	-	NED	-	-	-	-	-	-	-	-	-	- 0.29	71.5
35	NB	1	-	-	NED	BLU	CASP8 A1	-	-	-	RASSF1A	-	3	CIMP	- 0.20	67.9
36	NB	1	-	-	NED	-	CASP8 A1	-	-	-	RASSF1A	-	2	-	- 0.17	66.7
37	NB	3	yes	yes	NED	-	-	-	-	-	RASSF1A	-	1	-	0.48	66.0
38	NB	3	-	-	NED	-	CASP8 A1	-	-	-	RASSF1A	-	2	-	- 0.10	67.7
NB = neuroblastoma; AWD 0 Alive with disease; DOD = Dead of disease, NED = No evidence of disease; DOC = Dead of surgical complications
